# Supplementary material for: Electrospun Polymeric Nanofibers Incorporating Brazilian Red Propolis Extract for Wound Dressing Applications
Source: Pharmaceutics. 2026 Jul 20;18(7):888. doi: 10.3390/pharmaceutics18070888 (PMC13414978; doi:10.3390/pharmaceutics18070888)
Supplement: Supplementary file 1 [file pharmaceutics-18-00888-s001.zip]

Archive with 2 entries (2 files):
- pharmaceutics-4349290-Supplementary S1.pdf
- pharmaceutics-4349290-Supplementary S2.pdf
